# Supplementary material for: ALX1‐related frontonasal dysplasia results from defective neural crest cell development and migration
Source: EMBO Mol Med. 2020 Sep 11;12(10):e12013. doi: 10.15252/emmm.202012013 (PMC7539331; doi:10.15252/emmm.202012013)
Supplement: Supplementary file 6 — Movie EV1 [file EMMM-12-e12013-s006.zip › Movie EV1 legend.txt]

In vitro wound healing assay recovery of control versus ALX1 165F/165F iPSC-derived neural crest cells. 
