# Supplementary material for: ALX1‐related frontonasal dysplasia results from defective neural crest cell development and migration
Source: EMBO Mol Med. 2020 Sep 11;12(10):e12013. doi: 10.15252/emmm.202012013 (PMC7539331; doi:10.15252/emmm.202012013)
Supplement: Supplementary file 8 — Movie EV3 [file EMMM-12-e12013-s008.zip › Movie EV3 legend.txt]

360-degree head view of an AlxDN injected zebrafish showing neural crest cells in an ectopic anterior location outside of the frontonasal domain. 
