# Supplementary material for: ALX1‐related frontonasal dysplasia results from defective neural crest cell development and migration
Source: EMBO Mol Med. 2020 Sep 11;12(10):e12013. doi: 10.15252/emmm.202012013 (PMC7539331; doi:10.15252/emmm.202012013)
Supplement: Supplementary file 10 — Source Data for Expanded View and Movies [file EMMM-12-e12013-s014.zip]

Archive with 2 entries (2 files):
- Source Data EV Movies.zip
- Source Data EV Figures.zip
