# Supplementary material for: ALX1‐related frontonasal dysplasia results from defective neural crest cell development and migration
Source: EMBO Mol Med. 2020 Sep 11;12(10):e12013. doi: 10.15252/emmm.202012013 (PMC7539331; doi:10.15252/emmm.202012013)
Supplement: Supplementary file 12 — Source Data for Figure 1E [file EMMM-12-e12013-s010.zip]

Archive with 19 entries (18 files):
- Source_data_Fig_1E/
- Source_data_Fig_1E/ALX1_165F_165F_SSEA4.tif
- Source_data_Fig_1E/Control_DAPI.tif
- Source_data_Fig_1E/ALX1_165L_165F_SOX2.tif
- Source_data_Fig_1E/ALX1_165L_165F_DAPI.tif
- Source_data_Fig_1E/Control_SOX2.tif
- Source_data_Fig_1E/FIG1E_ALX1_165F_165F_ALP.tif
- Source_data_Fig_1E/Control_SSEA4.tif
- Source_data_Fig_1E/ALX1_165F_165F_TRA-1-60.tif
- Source_data_Fig_1E/ALX1_165L_165F_ALP.tif
- Source_data_Fig_1E/ALX1_165F_165F_DAPI.tif
- Source_data_Fig_1E/ALX1_165F_165F_SOX2.tif
- Source_data_Fig_1E/ALX1_165L_165F_SSEA4.tif
- Source_data_Fig_1E/Control_OCT4.tif
- Source_data_Fig_1E/ALX1_165L_165F_TRA-1-60.tif
- Source_data_Fig_1E/ALX1_165L_165F_OCT4.tif
- Source_data_Fig_1E/ALX1_165F_165F_OCT4.tif
- Source_data_Fig_1E/Control_TRA-1-60.tif
- Source_data_Fig_1E/Control_ALP.tif
