# Supplementary material for: ALX1‐related frontonasal dysplasia results from defective neural crest cell development and migration
Source: EMBO Mol Med. 2020 Sep 11;12(10):e12013. doi: 10.15252/emmm.202012013 (PMC7539331; doi:10.15252/emmm.202012013)
Supplement: Supplementary file 13 — Source Data for Figure 2B [file EMMM-12-e12013-s011.zip]

Archive with 7 entries (6 files):
- Source_data_Fig_2B/
- Source_data_Fig_2B/ALX165F_165F_Day_0.TIF
- Source_data_Fig_2B/Conrol_Day_0.TIF
- Source_data_Fig_2B/Control_Day_14.TIF
- Source_data_Fig_2B/Control_passage_4.TIF
- Source_data_Fig_2B/ALX1_165F_165f_passage_4.TIF
- Source_data_Fig_2B/ALX1_165F_165F_Day_14.TIF
