# Supplementary material for: ALX1‐related frontonasal dysplasia results from defective neural crest cell development and migration
Source: EMBO Mol Med. 2020 Sep 11;12(10):e12013. doi: 10.15252/emmm.202012013 (PMC7539331; doi:10.15252/emmm.202012013)
Supplement: Supplementary file 14 — Source Data for Figure 5 [file EMMM-12-e12013-s012.zip]

Archive with 23 entries (20 files):
- Source_data_Fig_5/
- Source_data_Fig_5/5A/
- Source_data_Fig_5/5A/Control_24h-1.tif
- Source_data_Fig_5/5A/Control_0h-1.tif
- Source_data_Fig_5/5A/Patient_0h.tif
- Source_data_Fig_5/5A/Patient_24h.tif
- Source_data_Fig_5/5C/
- Source_data_Fig_5/5C/BMP2_24h.tif
- Source_data_Fig_5/5C/CV2_50ng_ml_0h.tif
- Source_data_Fig_5/5C/BMP2_CV2_24h.tif
- Source_data_Fig_5/5C/BMP2_10ng_ml_0h.tif
- Source_data_Fig_5/5C/CV2_100ng_ml_24h.tif
- Source_data_Fig_5/5C/CV2_100ng_ml_0h.tif
- Source_data_Fig_5/5C/BMP2_50ng_ml_0h.tif
- Source_data_Fig_5/5C/BMP2_0h.tif
- Source_data_Fig_5/5C/BMP2_50ng_ml_24h.tif
- Source_data_Fig_5/5C/BMP2_10ng_ml_24h.tif
- Source_data_Fig_5/5C/BMP2_CV2_0h.tif
- Source_data_Fig_5/5C/Patient_Untreated_24h-2.tif
- Source_data_Fig_5/5C/Patient_Untreated_0h-2.tif
- Source_data_Fig_5/5C/CV2_50ng_ml_24h.tif
- Source_data_Fig_5/5C/CV2_10ng_ml_0h.tif
- Source_data_Fig_5/5C/CV2_10ng_ml_24h.tif
