# Supplementary material for: ALX1‐related frontonasal dysplasia results from defective neural crest cell development and migration
Source: EMBO Mol Med. 2020 Sep 11;12(10):e12013. doi: 10.15252/emmm.202012013 (PMC7539331; doi:10.15252/emmm.202012013)
Supplement: Supplementary file 15 — Source Data for Figure 6 [file EMMM-12-e12013-s013.zip]

Archive with 56 entries (49 files):
- Figure 6A/
- Figure 6A/.DS_Store
- __MACOSX/
- __MACOSX/Figure 6A/
- __MACOSX/Figure 6A/._.DS_Store
- Figure 6A/Alx1KO_Meckels_Mut_JPEG.jpg
- __MACOSX/Figure 6A/._Alx1KO_Meckels_Mut_JPEG.jpg
- Figure 6A/Alx1KO_Palate_Mut_JPEG.jpg
- __MACOSX/Figure 6A/._Alx1KO_Palate_Mut_JPEG.jpg
- Figure 6A/Alx1KO_Sagittal_Mut_JPEG.jpg
- __MACOSX/Figure 6A/._Alx1KO_Sagittal_Mut_JPEG.jpg
- Figure 6A/Alx1KO_uninjected_Meckels_JPEG.jpg
- __MACOSX/Figure 6A/._Alx1KO_uninjected_Meckels_JPEG.jpg
- Figure 6A/Alx1KO_uninjected_Palate_JPEG.jpg
- __MACOSX/Figure 6A/._Alx1KO_uninjected_Palate_JPEG.jpg
- Figure 6A/Alx1KO_uninjected_Sagittal_JPEG.jpg
- __MACOSX/Figure 6A/._Alx1KO_uninjected_Sagittal_JPEG.jpg
- Figure 6A/Alx1KO_uninjected_Ventral_JPEG.jpg
- __MACOSX/Figure 6A/._Alx1KO_uninjected_Ventral_JPEG.jpg
- Figure 6A/Alx1KO_Ventral_Mut_JPEG.jpg
- __MACOSX/Figure 6A/._Alx1KO_Ventral_Mut_JPEG.jpg
- __MACOSX/._Figure 6A
- Figure 6C/
- Figure 6C/.DS_Store
- __MACOSX/Figure 6C/
- __MACOSX/Figure 6C/._.DS_Store
- Figure 6C/ALX1DN_ANC_JPEG.jpg
- __MACOSX/Figure 6C/._ALX1DN_ANC_JPEG.jpg
- Figure 6C/ALX1DN_lateral_JPEG.jpg
- __MACOSX/Figure 6C/._ALX1DN_lateral_JPEG.jpg
- Figure 6C/ALX1DN_ventral_1_JPEG.jpg
- __MACOSX/Figure 6C/._ALX1DN_ventral_1_JPEG.jpg
- Figure 6C/ALX1DN_ventral_2_JPEG.jpg
- __MACOSX/Figure 6C/._ALX1DN_ventral_2_JPEG.jpg
- Figure 6C/Control_ANC_JPEG.jpg
- __MACOSX/Figure 6C/._Control_ANC_JPEG.jpg
- Figure 6C/Control_lateral_JPEG.jpg
- __MACOSX/Figure 6C/._Control_lateral_JPEG.jpg
- Figure 6C/Control_ventral_1_JPEG.jpg
- __MACOSX/Figure 6C/._Control_ventral_1_JPEG.jpg
- Figure 6C/Control_ventral_2_JPEG.jpg
- __MACOSX/Figure 6C/._Control_ventral_2_JPEG.jpg
- __MACOSX/._Figure 6C
- Figure 6D/
- Figure 6D/.DS_Store
- __MACOSX/Figure 6D/
- __MACOSX/Figure 6D/._.DS_Store
- Figure 6D/Alx1DN_10_somites_JPEG.jpg
- __MACOSX/Figure 6D/._Alx1DN_10_somites_JPEG.jpg
- Figure 6D/Alx1DN_4_dpf_JPEG.jpg
- __MACOSX/Figure 6D/._Alx1DN_4_dpf_JPEG.jpg
- Figure 6D/Control_10_somites_JPEG.jpg
- __MACOSX/Figure 6D/._Control_10_somites_JPEG.jpg
- Figure 6D/Control_4_dpf_JPEG.jpg
- __MACOSX/Figure 6D/._Control_4_dpf_JPEG.jpg
- __MACOSX/._Figure 6D
